# Supplementary material for: A Design of Experiments Approach for Enhancing Room Temperature Stability of a Lyophilised and Paper-Based Bacterial Cell-Free System
Source: Bioengineering (Basel). 2025 Feb 22;12(3):223. doi: 10.3390/bioengineering12030223 (PMC11939460; doi:10.3390/bioengineering12030223)
Supplement: Supplementary file 1 [file bioengineering-12-00223-s001.zip]

Archive with 1 entries (1 files):
- bioengineering-3451303-supplementary.pdf
